# Supplementary material for: CGM-Based Glycemic Metrics Support Estimating Nutritional Risk After Total Pancreatectomy: An Exploratory Retrospective Study
Source: J Clin Med. 2025 Oct 9;14(19):7124. doi: 10.3390/jcm14197124 (PMC12525270; doi:10.3390/jcm14197124)
Supplement: Supplementary file 1 [file jcm-14-07124-s001.zip]

Archive with 1 entries (1 files):
- jcm-3888713-supplementary.pdf
